# Supplementary material for: Deficiency of MMP-10 Aggravates the Diseased Phenotype of Aged Dystrophic Mice
Source: Life (Basel). 2021 Dec 14;11(12):1398. doi: 10.3390/life11121398 (PMC8705381; doi:10.3390/life11121398)
Supplement: Supplementary file 1 [file life-11-01398-s001.zip]

Archive with 1 entries (1 files):
- life-1463545-supplementary.pdf
